# Supplementary material for: Variation in Ribosomal DNA in the Genus Trifolium (Fabaceae)
Source: Plants (Basel). 2021 Aug 25;10(9):1771. doi: 10.3390/plants10091771 (PMC8465422; doi:10.3390/plants10091771)
Supplement: Supplementary file 1 [file plants-10-01771-s001.zip]

Archive with 11 entries (10 files):
- plants-1354524-supplementary/
- plants-1354524-supplementary/Figure S1 Chronosemium.pdf
- plants-1354524-supplementary/Figure S2 Trifolium+Trichocephalum.pdf
- plants-1354524-supplementary/Figure S3 Vesicastrum.pdf
- plants-1354524-supplementary/Figure S4 Trifoliastrumc.pdf
- plants-1354524-supplementary/Figure S5 Involucrarium.pdf
- plants-1354524-supplementary/Figure S6 Lupinaster+Paramesus.pdf
- plants-1354524-supplementary/Table S1.pdf
- plants-1354524-supplementary/Table S2_ITS1_samples.xlsx
- plants-1354524-supplementary/Table S3_SNPs.xlsx
- plants-1354524-supplementary/Table S4_pseudogenes.xlsx
