# Supplementary material for: Variation in Ribosomal DNA in the Genus Trifolium (Fabaceae)
Source: Plants (Basel). 2021 Aug 25;10(9):1771. doi: 10.3390/plants10091771 (PMC8465422; doi:10.3390/plants10091771)
Supplement: Supplementary file 1 [file plants-10-01771-s001.zip › plants-1354524-supplementary/Table S2_ITS1_samples.xlsx]

## Sheet: List1
Table S2: Trifolium accessions for analysis of ITS1 sequences
Species	Accession	Subgenus/Section	Ploidy	Chromosomes in 2n (the rest have 16 or unknown)
T. aureum	DQ312005.1:37-262	Chronosemium	diplo (reduced)	14,16
T. badium	AF154405.1	Chronosemium	diplo (reduced)	14
T. campestre	DQ312025.1:37-263	Chronosemium	diplo (reduced)	14
T. dubium	JX506163.1	Chronosemium	poly	30
T. grandiflorum	DQ312062.1:37-263	Chronosemium	diplo
T. micranthum	DQ312091.1:37-141	Chronosemium	diplo	14,16
T. patens	DQ312116.1:37-263	Chronosemium	diplo
T. philistaeum	DQ312121.1:37-263	Chronosemium	diplo
T. praetermissum	DQ312137.1:37-263	Chronosemium	diplo
T. velenovskyi	DQ312188.1:37-263	Chronosemium	diplo
T. gordejevii	KX254380.1:19-258	Lupinaster	diplo
T. lupinaster	KX254385.1:19-258	Lupinaster	poly	16,28,32,48
T. pacificum	KX254387.1:19-258	Lupinaster	diplo
T. glanduliferum	DQ312056.1:37-144	Paramesus	diplo
T. strictum	AF154378.1	Paramesus	diplo	14
T. globosum	DQ312057.1:37-244	Trichocephalum	diplo (reduced)
T. israeliticum	DQ312069.1:37-244	Trichocephalum	diplo (reduced)	12
T. meduseum	DQ312090.1:37-244	Trichocephalum	diplo	14
T. pauciflorum	DQ312118.1:37-244	Trichocephalum	diplo
T. pilulare	DQ312129.1:37-244	Trichocephalum	diplo	14
T. subterraneum	AF053177.1:37-227	Trichocephalum	diplo
T. ambiguum	AF154353.1	Trifoliastrum	poly	16,32,48
T. cernuum	AF053150.1:37-272	Trifoliastrum	diplo
T. glomeratum	AF154360.1	Trifoliastrum	diplo (reduced)	14,16
T. isthmocarpum	AF053161.1:37-274	Trifoliastrum	diplo
T. montanum	AF053166.1:37-272	Trifoliastrum	diplo
T. nigrescens	AF154356.1	Trifoliastrum	diplo
T. occidentale	AF053168.1:37-271	Trifoliastrum	diplo
T. pallescens	AF154354.1	Trifoliastrum	diplo
T. repens	AF154355.1	Trifoliastrum	poly	32
T. retusum	AF053173.1:37-272	Trifoliastrum	diplo
T. thalii	AF053178.1:37-272	Trifoliastrum	diplo
T. uniflorum	AF053179.1:37-272	Trifoliastrum	poly	32
T. albopurpureum	AF053143.1:37-272	Involucrarium	diplo
T. amabile	AF053144.1:37-272	Involucrarium	diplo
T. bejariense	AF053147.2:37-272	Involucrarium	diplo
T. bifidum	AF053156.1:37-272	Involucrarium	diplo
T. buckwestiorum	AF053148.1:37-272	Involucrarium	diplo
T. cyathiferum	DQ312037.1:37-144	Involucrarium	diplo
T. dasyphyllum	KX254378.1:19-259	Involucrarium	poly	16,24
T. eriocephalum	AF053154.1:37-272	Involucrarium	diplo
T. haydenii	AF053157.1:37-272	Involucrarium	diplo
T. chilense	DQ312032.1:37-144	Involucrarium	diplo
T. kingii	KX254379.1:19-258	Involucrarium	diplo
T. longipes	AF053162.1:37-272	Involucrarium	diplo
T. macrocephalum	KX254372.1:19-258	Involucrarium	poly	32,48
T. microcephalum	DQ312092.1:37-144	Involucrarium	diplo
T. microdon	DQ312093.1:37-144	Involucrarium	diplo
T. nanum	KX254374.1:19-258	Involucrarium	diplo
T. neurophyllum	KX254377.1:19-258	Involucrarium	diplo
T. riograndense	AF053174.1:37-272	Involucrarium	diplo
T. stoloniferum	AF053176.1:37-274	Involucrarium	diplo
T.ciliolatum	AF053152.1:37-272	Involucrarium	diplo
T. calocephalum	DQ312208.1:37-269	Vesicastrum	diplo
T. cryptopodium	DQ312036.1:37-144	Vesicastrum	poly	16,48
T. decorum	AF053153.1:37-272	Vesicastrum	diplo
T. fragiferum	AF154366.1	Vesicastrum	diplo
T. hybridum	AF053159.1:37-272	Vesicastrum	diplo
T. cheranganiense	DQ312202.1:37-144	Vesicastrum	diplo
T. mattirolianum	AF053164.1:37-272	Vesicastrum	diplo
T. michelianum	AF053165.1:37-272	Vesicastrum	diplo
T. multinerve	DQ312098.1:37-272	Vesicastrum	diplo
T. ornithopodioides	AF053169.1:37-272	Vesicastrum	diplo
T. resupinatum	AF154361.1	Vesicastrum	diplo (reduced), poly	14,16,32
T. rueppellianum	AF154369.1	Vesicastrum	diplo
T. semipilosum	AF053175.1:37-272	Vesicastrum	diplo
T. spumosum	AF154364.1	Vesicastrum	diplo
T. stolzii	DQ312167.1:37-144	Vesicastrum	diplo
T. usambarense	AF154368.1	Vesicastrum	diplo
T. alpestre	AF154400.1	Trifolium	diplo
T. arvense	DQ312004.1:37-111	Trifolium	diplo
T. bocconei	DQ312016.1:37-144	Trifolium	diplo (reduced)	12,14
T. diffusum	AF154401.1	Trifolium	diplo
T. hirtum	AF154359.1	Trifolium	diplo	10
T. cherleri	AF053151.1:37-270	Trifolium	diplo	10
T. incarnatum	AF053160.1:37-270	Trifolium	diplo	14
T. ligusticum	DQ312079.1:37-143	Trifolium	diplo	12,14
T. medium	AF154399.1	Trifolium	poly
T. pallidum	AF154385.1	Trifolium	diplo
T. pannonicum	AF154384.1	Trifolium	poly	128
T. pratense	AF154396.1	Trifolium	diplo (reduced)	14
T. purpureum	AF154389.1	Trifolium	diplo (reduced)	14
T. rubens	AF154398.1	Trifolium	diplo
T. squamosum	DQ312216.1:37-144	Trifolium	diplo
T. stellatum	AF154393.1	Trifolium	diplo	12,14
