# Supplementary material for: Variation in Ribosomal DNA in the Genus Trifolium (Fabaceae)
Source: Plants (Basel). 2021 Aug 25;10(9):1771. doi: 10.3390/plants10091771 (PMC8465422; doi:10.3390/plants10091771)
Supplement: Supplementary file 1 [file plants-10-01771-s001.zip › plants-1354524-supplementary/Table S3_SNPs.xlsx]

## Sheet: S2 
Table S3: Trifolium section-specific polymorphisms in ITS1 sequence							Trifolium section-specific polymorphisms in ITS1 sequence transitions and transversions
Subgenus Chronosemium							Subgenus Chronosemium				Subgenus Chronosemium							transitions		transversions		del			ins	Table S2. 26S rDNA number per chromosome numbers average
position	mutation	nt	inc. chronosemium	inc. trifolium	p-value (Fisher's Exact Test)		position	mutation	nt		species	chromosome number	26S rDNA loci number					R-R	Y-Y	R-Y	Y-R	CAG	TCTGGTTCGGAGGTGGACGACGAAGTGCGTTCTCCTTTGTGCCA	A	T
15	sub	A/G	9/9	0/70	4.859e-12		15	sub	R/R		T. aureum	16	2	0.125		Chronosemium		7	4	4	4	1	0	0	1	0.156803
16	del	CAG	7/9	0/70	1.242e-08		16	del	CAG			14	2	0.142857		Trifolium	Paramesus	1	1	0	1	0	0	0	0	0.133929
19	sub	T/A	9/9	5/70	9.727e-09		19	sub	Y/R		T. badium	14	4	0.285714			Lupinaster	1	1	1	1	0	0	0	0	0.133929
21	sub	T/C	7/9	1/70	9.694e-08		21	sub	Y/Y			14	2	0.142857			Trichocephalum	0	1	0	1	0	1	1	0	0.239583
33	sub	A/C	9/9	2/70	2.672e-10		33	sub	R/Y		T. campestre	14	2	0.142857			Trifoliastrum	0	0	0	2	0	0	0	0	0.140625
40	sub	G/A	7/9	0/70	1.242e-08		40	sub	R/R		T. micranthum	16	2	0.125			Involucrarium	6	2	1	1	0	0	0	0	0.34375
48	sub	A/G	9/9	12/70	1.428e-06		48	sub	R/R		T. dubium	30	4	0.133333			Vesicastrum	0	0	0	1	0	0	0	0	0.129464
55	sub	C/T	9/9	1/70	4.859e-11		55	sub	Y/Y								Trifolium	0	3	1	7	0	0	0	0	0.201891
61	sub	A/G	9/9	0/70	4.859e-12		61	sub	R/R
79	sub	G/T	9/9	0/70	4.859e-12		79	sub	R/Y
80	sub	A/G	9/9	7/69	6.273e-08		80	sub	R/R
90	sub	T/C	7/9	5/63	1.682e-05		90	sub	Y/Y
107	sub	A/G	7/9	2/62	9.216e-07		107	sub	R/R
121	sub	A/G	6/8	1/55	2.798e-06		121	sub	R/R
122	ins	T	4/8	0/66	6.084e-05		122	ins	T
131	sub	T/A	8/8	0/66	6.635e-11		131	sub	Y/R
168	sub	G/T	6/8	0/66	1.511e-07		168	sub	R/Y
172	sub	G/C	6/8	0/66	1.511e-07		172	sub	R/Y
174	sub	T/C	8/8	1/66	5.972e-10		174	sub	Y/Y
193	sub	T/A	8/8	0/66	6.635e-11		193	sub	Y/R
225	sub	T/G	7/8	0/66	4.445e-09		225	sub	Y/R
Subgenus Trifolium							Subgenus Trifolium				Subgenus Trifolium
section Paramesus							section Paramesus				section Paramesus
11	sub	G/A	2/2	0/68	0.0004141		11	sub	R/R		T. glanduliferum	16	2	0.125
19	sub	T/A	2/2	3/67	0.004263		19	sub	Y/R		T. strictum	14	2	0.142857
32	sub	C/T	2/2	1/68	0.001242		32	sub	Y/Y
section Lupinaster							section Lupinaster				section Lupinaster
80	sub	A/G	3/3	4/66	0.000668		80	sub	R/R		T. lupinaster	28	4	0.142857
84	sub	A/C	3/3	5/60	0.00141		84	sub	R/Y			32	4	0.125
146	sub	C/G	3/3	1/59	0.0001058		146	sub	Y/R
217	sub	C/T	3/3	0/59	2.644e-05		217	sub	Y/Y
section Trichocephalum							section Trichocephalum
48	sub	C/G	6/6	0/63	8.342e-09		48	sub	Y/R		section Trichocephalum
83	del	TCTGGTTCGGAGGTGGACGACGAAGTGCGTTCTCCTTTGTGCCA	6/6	0/64	7.627e-09		83	del	TCTGGTTCGGAGGTGGACGACGAAGTGCGTTCTCCTTTGTGCCA		T. subterraneum subsp. subterraneum	16	4	0.25
164	del	A	6/6	0/56	1.627e-08		164	del	A		T. subterraneum subsp. subterraneum	16	2	0.125
223	sub	T/C	6/6	5/56	7.515e-06		223	sub	Y/Y		T. subterraneum subsp. brachycalycinum	16	4	0.25
											T. israeliticum	12	4	0.333333
section Trifoliastrum							section Trifoliastrum
105	sub	T/A	13/13	11/54	9.838e-08		105	sub	Y/R		section Trifoliastrum
106	sub	T/A	13/13	11/54	9.838e-08		106	sub	Y/R		T. glomeratum	16	2	0.125
											T. montanum	16	2	0.125
section Involucrarium							section Involucrarium				T. occidentale	16	2	0.125
48	sub	A/G	9/18	2/51	3.523e-05		48	sub	R/R		T. pallescens	16	2	0.125
141	sub	A/G	14/15	6/46	2.275e-08		141	sub	R/R		T. thalii	16	2	0.125
185	sub	G/T	14/14	0/46	5.765e-14		185	sub	R/Y		T. repens	32	2	0.0625
186	sub	A/G	16/16	2/46	5.597e-13		186	sub	R/R		T. uniflorum	32	4	0.125
190	sub	A/G	14/15	0/46	6.663e-13		190	sub	R/R		T. nigrescens subsp. nigrescens	16	2	0.125
191	sub	A/G	14/15	0/46	6.663e-13		191	sub	R/R		T. nigrescens subsp. petrisavii	16	2	0.125
208	sub	T/C	15/16	6/46	8.214e-09		208	sub	Y/Y		T. ambiguum	16	2	0.125
212	sub	T/C	8/16	3/46	0.0004084		212	sub	Y/Y		T. hybridum	16	2	0.125
213	sub	C/G	14/15	0/46	6.663e-13		213	sub	Y/R		T. isthmocarpum	16	6	0.375
230	sub	G/A	14/14	0/46	5.765e-14		230	sub	R/R
											section Involucrarium
section Vesicastrum							section Vesicastrum				T. chilense	16	2	0.125
164	sub	T/A	10/11	3/51	2.773e-08		164	sub	Y/R		T. microdon	16	2	0.125
											T. microcephalum	16	16	1
section Trifolium							section Trifolium					16	2	0.125
33	sub	T/C	9/16	2/54	7.767e-06		33	sub	Y/Y
93	sub	T/A	6/15	0/50	6.059e-05		93	sub	Y/R		section Vesicastrum
96	sub	A/T	9/15	6/50	0.0004158		96	sub	R/Y		T. fragiferum	16	2	0.125
97	sub	T/G	9/15	1/50	1.415e-06		97	sub	Y/R		T. resupinatum	16	2	0.125
105	sub	T/A	10/13	14/54	0.001047		105	sub	Y/R			14	2	0.142857
106	sub	T/A	10/13	14/54	0.001047		106	sub	Y/R		T. spumosum	16	2	0.125
113	sub	C/T	8/12	0/50	1.464e-07		113	sub	Y/Y
119	sub	C/T	7/12	0/50	1.61e-06		119	sub	Y/Y		section Trifolium
122	sub	T/G	6/11	0/50	8.321e-06		122	sub	Y/R		T. alpestre	16	2		0.125
191	sub	C/G	8/12	0/50	1.464e-07		191	sub	Y/R		T. arvense	14	2		0.142857
228	sub	C/A	5/12	1/50	0.0006592		228	sub	Y/R		T. bocconei	12	2		0.166667
											T. cherleri	10	10		1
											T. diffusum	16	2		0.125
								transition	R/R		T. hirtum	10	2		0.2
								transition	Y/Y		T. ligusticum	12	2		0.166667
								transversion	R/Y			14	2		0.142857
								transversion	Y/R		T. pallidum	16	2		0.125
											T. purpureum	14	2		0.142857
											T. rubens	16	2		0.125
											T. squamosum	16	2		0.125
											T. stellatum	12	2		0.166667
												14	2		0.142857
											T. pannonicum	128	16		0.125
											T. medium	64	8		0.125
											T. pratense	28	8		0.285714
