# Supplementary material for: Variation in Ribosomal DNA in the Genus Trifolium (Fabaceae)
Source: Plants (Basel). 2021 Aug 25;10(9):1771. doi: 10.3390/plants10091771 (PMC8465422; doi:10.3390/plants10091771)
Supplement: Supplementary file 1 [file plants-10-01771-s001.zip › plants-1354524-supplementary/Table S4_pseudogenes.xlsx]

## Sheet: List1
Table S4: Presence of pseudogenes in the Trifolium accessions from Table S2
		GC content [%]			nt changes in 5.8S conserved regions					Notes:
Species	Accession	ITS1	5.8S	ITS2	M1	M2	M3	Secondary structure of 5.8S		M1	CGATGAAGAACGTAGC
T. albopurpureum	AF053143.1	44.9153	52.9032	43.5185	conserved	conserved	conserved	XXXXX		M2	GAATTGCAGAATCC
T. amabile	AF053144.1	49.5763	52.9032	47.8873	conserved	conserved	conserved	XXXXX		M3	TTTGAACGCA
T. arvense	DQ312004.1	50.2128	52.9032	45.8716	conserved	conserved	conserved	XXXXX
T. aureum	DQ312005.1	48.3051	51.6129	48.5294	conserved	conserved	conserved	XXXXX		F 36 99 3
T. bejariense	AF053147.2	50.4237	52.9032	47.8873	conserved	conserved	conserved	XXXXX		F 42 55 3
T. bifidum	AF053156.1	47.8814	52.9032	46.729	conserved	conserved	conserved	XXXXX		F 65 90 3
T. bocconei	DQ312016.1	50.4237	52.9032	45.8716	conserved	conserved	conserved	XXXXX		F 104 112 3
T. buckwestiorum	AF053148.1	47.4576	52.9032	48.8263	conserved	conserved	conserved	XXXXX		F 113 136 4
T. calocephalum	DQ312208.1	50.4237	52.9032	46.2963	conserved	conserved	conserved	XXXXX		F 120 129 3
T. campestre	DQ312025.1	45.1064	51.6129	47.3171	conserved	conserved	conserved	XXXXX
T. cernuum	AF053150.1	50	52.9032	48.1982	conserved	conserved	conserved	XXXXX
T. ciliolatum	AF053152.1	44.4915	52.9032	46.4789	conserved	conserved	conserved	XXXXX
T. cryptopodium	DQ312036.1	50.6383	52.9032	46.7593	conserved	conserved	conserved	XXXXX
T. cyathiferum	DQ312037.1	46.8085	52.9032	46.7593	conserved	conserved	conserved	XXXXX
T. dasyphyllum	KX254378.1	48.2456	51.9737	46.4455	conserved	conserved	conserved	XXXXX
T. decorum	AF053153.1	49.1525	52.9032	45.8333	conserved	conserved	conserved	XXXXX
T. dubium	JX506163.1	45.1064	51.6129	47.3171	conserved	conserved	conserved	XXXXX
T. eriocephalum	AF053154.1	47.8814	52.9032	47.2222	conserved	conserved	conserved	XXXXX
T. glanduliferum	DQ312056.1	51.2712	52.9032	47.2222	conserved	conserved	conserved	XXXXX
T. globosum	DQ312057.1	48.1675	52.2581	48.3568	conserved	conserved	conserved	XXXXX
T. gordejevii	KX254380.1	50	51.6129	47.3171	conserved	conserved	conserved	XXXXX
T. grandiflorum	DQ312062.1	45.1064	52.9032	46.2264	conserved	conserved	conserved	XXXXX
T. haydenii	AF053157.1	46.1864	52.9032	45.6221	conserved	conserved	conserved	XXXXX
T. hybridum	AF053159.1	50	52.9032	46.2963	conserved	conserved	conserved	XXXXX
T. cheranganiense	DQ312202.1	50	52.9032	47.2222	conserved	conserved	conserved	XXXXX
T. cherleri	AF053151.1	51.7094	52.2581	44.9541	conserved	conserved	conserved	XXXXX
T. chilense	DQ312032.1	46.8085	52.9032	48.3568	conserved	conserved	conserved	XXXXX
T. incarnatum	AF053160.1	49.1453	52.2581	44.0367	conserved	conserved	conserved	XXXXX
T. israeliticum	DQ312069.1	48.6911	52.9032	45.8333	conserved	conserved	conserved	XXXXX
T. isthmocarpum	AF053161.1	50	52.9032	49.0991	conserved	conserved	conserved	XXXXX
T. kingii	KX254379.1	47.8448	52.9032	47.2222	conserved	conserved	conserved	XXXXX
T. ligusticum	DQ312079.1	49.7872	52.9032	45.4128	conserved	conserved	conserved	XXXXX
T. longipes	AF053162.1	47.0339	52.9032	47.2222	conserved	conserved	conserved	XXXXX
T. lupinaster	KX254385.1	50.4237	52.2581	47.8673	conserved	conserved	conserved	XXXXX
T. macrocephalum	KX254372.1	49.1525	52.9032	47.1963	conserved	conserved	conserved	XXXXX
T. mattirolianum	AF053164.1	50.8475	52.9032	46.2963	conserved	conserved	conserved	XXXXX
T. meduseum	DQ312090.1	48.6911	50.9677	46.7593	conserved	conserved	conserved	XXXXX
T. micranthum	DQ312091.1	45.1064	51.6129	46.89	conserved	conserved	conserved	XXXXX
T. microcephalum	DQ312092.1	46.1864	52.9032	46.2617	conserved	conserved	conserved	XXXXX
T. microdon	DQ312093.1	46.1864	52.9032	46.729	conserved	conserved	conserved	XXXXX
T. michelianum	AF053165.1	49.1525	52.9032	47.4654	conserved	conserved	conserved	XXXXX
T. montanum	AF053166.1	50.4237	52.2581	47.5113	conserved	conserved	conserved	XXXXX
T. multinerve	DQ312098.1	52.1186	52.5641	46.7593	conserved	conserved	conserved	XXXXX
T. nanum	KX254374.1	49.1525	52.9032	47.6852	conserved	conserved	conserved	XXXXX
T. neurophyllum	KX254377.1	47.4576	52.9032	47.2222	conserved	conserved	conserved	XXXXX
T. occidentale	AF053168.1	50.2128	52.9032	49.0991	conserved	conserved	conserved	XXXXX
T. ornithopodioides	AF053169.1	49.1525	52.9032	47.0046	conserved	conserved	conserved	XXXXX
T. pacificum	KX254387.1	50.4237	52.2581	47.8873	conserved	conserved	conserved	XXXXX
T. patens	DQ312116.1	45.1064	51.6129	47.3171	conserved	conserved	conserved	XXXXX
T. pauciflorum	DQ312118.1	47.644	50.9677	46.2963	conserved	conserved	conserved	XXXXX
T. philistaeum	DQ312121.1	47.234	51.6129	48.5437	conserved	conserved	conserved	XXXXX
T. pilulare	DQ312129.1	47.644	50.9677	46.2963	conserved	conserved	conserved	XXXXX
T. praetermissum	DQ312137.1	46.1538	51.6129	47.0874	conserved	conserved	conserved	XXXXX
T. retusum	AF053173.1	50.4237	52.9032	48.6486	conserved	conserved	conserved	XXXXX
T. riograndense	AF053174.1	48.7288	52.9032	48.1481	conserved	conserved	conserved	XXXXX
T. semipilosum	AF053175.1	50	52.9032	46.7593	conserved	conserved	conserved	XXXXX
T. squamosum	DQ312216.1	52.1186	52.9032	44.2922	conserved	conserved	conserved	XXXXX
T. stoloniferum	AF053176.1	49.5798	52.9032	47.6852	conserved	conserved	conserved	XXXXX
T. stolzii	DQ312167.1	49.7872	52.9032	47.2222	conserved	conserved	conserved	XXXXX
T. subterraneum	AF053177.1	46.5969	52.9032	46.7593	conserved	conserved	conserved	XXXXX
T. thalii	AF053178.1	49.1525	52.9032	48.1982	conserved	conserved	conserved	XXXXX
T. uniflorum	AF053179.1	50	52.9032	48.3721	conserved	conserved	conserved	XXXXX
T. velenovskyi	DQ312188.1	48.3051	51.6129	48.5294	conserved	conserved	conserved	XXXXX
	Average	48.6026	52.5451	47.0308
